# Supplementary material for: Urine metabolomics for assessing fertility-sparing treatment efficacy in endometrial cancer: a non-invasive approach using ultra-performance liquid chromatography mass spectrometry
Source: BMC Womens Health. 2023 Nov 8;23:583. doi: 10.1186/s12905-023-02730-4 (PMC10634093; doi:10.1186/s12905-023-02730-4)
Supplement: Supplementary file 1 — Supplementary Material 1 [file 12905_2023_2730_MOESM1_ESM.xlsx]

## Sheet: Prior to treatment
Table S1A Clinical information of patients prior to treatment
Age	Height (cm)	Weight (kg)	BMI	Glucose （mmol/L)	ALT (U/L)	Cr（umol/L)	TC(mmol/L）	TG(mmol/L）	HDL(mmol/L）	LDL(mmol/L）	Urine glucose (mmol/L)	Urine WBC	Urine RBC	Urine Protein (g/L)	Combordity	CA125（U/mL）
33	160	94	36.7188	5.9	38	57	4.86	2.3	0.72	2.91	0	0	0	0	DM	10.5
40	160	72	28.125	4.9	22	53	3.96	0.77	1.16	2.17	0	0	0	0	HP	22.5
30	163	83	31.2394	4.7	37	54	5.14	1.02	0.86	1.6	0	0	trace	0	NA	26.8
32	168	111	39.3282	4.8	12	65	5.44	1.12	0.91	2.63	0	0	0	0	NA	13.8
32	155	53	22.0604	4.6	23	54	5.19	1.49	1.34	3.2	0	0	0	0	NA	19.9
27	158	100	40.0577	5.2	33	58	4.34	2.81	1.46	3.95	0	0	0	0	DM	10.8
36	175	90	29.38	6	88	74	6.61	1.06	1.35	4.76	0	trace	0	0	NA	31.8
40	163	75	28.2284	5.3	23	57	4.91	0.94	1.09	2.74	0	0	0	0	NA	22.5
36	168	89	31.53	4.8	11	63	5.12	1.74	0.95	3.28	0	0	trace	0	HP/PCOS	28
27	175	90	29.3878	5.3	18	74	5.34	1.77	1.28	3.08	0	0	0	0	NA	13
37	174	97	32.0386	5.1	19	54	4.43	1.56	1.26	2.79	0	0	0	0	NA	17.9
38	153	57	24.3496	4.7	20	54	3.96	0.6	1.16	2.52	0	trace	0	0	NA	21.1
35	162	70	26.6728	5.6	32	55	5.31	1.37	1.33	3.5	0	0	0	0	NA	23.8
38	158	61	24.4352	5.4	11	60	5.24	1.57	1.34	3.24	0	trace	0	0	NA	18.1
36	165	74	27.1809	4.9	15	72	5.77	1.14	3.72	1.74	0	0	0	0	NA	20.2
35	158	45	18.026	5	12	57	3.27	0.86	0.95	1.95	0	0	0	0	NA	25.1
30	156	70	28.764	5.5	35	66	5.99	0.34	1.88	3.49	0	0	0	0	NA	16.8
26	155	64	26.6389	5.4	11	57	6.31	1.05	1.25	4.39	0	0	0	0	NA	14.3
38	160	59	23.0469	5.5	18	67	4.99	1.49	1.66	2.82	0	0	trace	0	PCOS	32.8
35	158	58	23.2335	4.8	11	56	6.13	0.9	2.24	3.16	0	0	0	0	NA	17.9
37	158	46	18.4265	5.4	25	52	4.9	0.91	1.1	2.77	0	0	0	0	NA	17.1
36	165	82	29.7521	12.1	16	44	5.21	1.96	1.38	3.95	0	0	0	0	DM	31.4

## Sheet: Complete remission
Table S1B Clinical information of patients with complete remission
Age	Height (cm)	Weight (kg)	BMI	Glucose （mmol/L)	ALT (U/L)	Cr（umol/L)	TC(mmol/L）	TG(mmol/L）	HDL(mmol/L）	LDL(mmol/L）	Urine glucose (mmol/L)	Urine WBC	Urine RBC	Urine Protein (g/L)	Combordity	CA125（U/mL）
30	161	87	33.5635	4.7	17	54	5.97	2.64	0.89	4.6	0	trace	0	0	NA	7.6
29	158	86	34.4496	4	31	56	4.01	0.83	0.99	2.61	0	0	0	0	NA	7
33	160	81	31.6406	5	32	55	4.99	0.75	2.19	1.95	0	0	0	0	DM	11.5
33	158	67	26.8386	5.1	17	53	6.2	1.79	1.2	4.58	0	0	0	0	NA	8.8
26	170	82	28.3737	5.8	21	53	5.29	0.96	2.01	1.56	0	0	trace	0	PCOS	7.3
32	166	100	36.2897	4.9	11	57	3.72	0.73	0.95	2.51	0	0	0	0	NA	14.1
30	155	62	25.8065	4.3	20	65	5.03	0.93	1.09	3.56	0	trace	0	0	NA	28
25	159	62	24.5243	5.3	8		6.99	1.84	0.78	4.09	0	0	0	0	NA	17.2
34	160	63	24.6094	4.8	28	76	4.62	1.06	1.2	2.94	0	0	0	0	NA	5.5
28	160	59	23.0469	4.6	17	70	5.19	1.15	1.01	1.74	0	0	0	0	NA	14.5
34	167	90	32.2708	4.1	28	103	5.11	0.98	0.93	3.28	0	trace	0	0	NA	11.2
31	157	67	27.1816	5.4	11	63	3.96	1.22	1.06	2.09	0	0	0	0	NA	17.7
39	168	72.5	25.6874	5.6	18	70	4.77	1.42	0.95	2.99	0	0	0	0	NA	15.8
38	161	74	28.5483	5.8	33	62	5.83	1.69	1.08	4.19	0	0	0	0	HP/DM/PCOS	13.5
36	168	75	26.5731	7	11	67	5.54	3.24	1.3	3.24	0	trace	0	0	DM	31.3
34	162	55	20.9572	5	8	69	4.66	0.8	1.6	2.52	0	0	0	0	NA	13.9
27	173	80	26.7299	5.4	29	55	4.36	1.22	1.7	3.15	0	0	0	0	NA	10.8
37	164	55	20.4491	4.9	10	62	5.5	0.48	1.13	4.05	0	0	0	0	NA	17.3
30	163	69	25.9701	6.2	14	61	5.14	0.99	0.86	1.6	0	0	0	0	NA	15.3
32	169	100	35.0128	5.3	10	63	5.98	1.19	1.04	3.1	0	0	trace	0	HP	8.9
