# Supplementary material for: Urine metabolomics for assessing fertility-sparing treatment efficacy in endometrial cancer: a non-invasive approach using ultra-performance liquid chromatography mass spectrometry
Source: BMC Womens Health. 2023 Nov 8;23:583. doi: 10.1186/s12905-023-02730-4 (PMC10634093; doi:10.1186/s12905-023-02730-4)
Supplement: Supplementary file 2 — Supplementary Material 2 [file 12905_2023_2730_MOESM2_ESM.xlsx]

## Sheet: Differential metabolites
Table S2:Differential urine metabolites between two groups
Compound	Metabolites ID	Description	Score	Fragmentation Score	P-value	VIP	Fold-Change	AUC
2.25_100.0764m/z	HMDB0060309	(2R)-2-Hydroxy-2-methylbutanenitrile	48.9	57.6	0.00127765	2.02622	3.58955	0.861364
7.72_586.3576m/z	HMDB0002430	(3a,5b,7a)-23-Carboxy-7-hydroxy-24-norcholan-3-yl-b-D-Glucopyranosiduronic acid	48	50.1	0.0193049	1.53183	2.23303	0.742045
9.97_572.4107n	HMDB0033089	(3b,5a,22E,24S)-Stigmasta-7,22,25-trien-3-ol 3-glucoside	41.2	35.9	0.0333615	1.59814	2.51107	0.759091
9.62_172.1327m/z	HMDB0035135	(E)-2,6-Dimethyl-2,5-heptadienoic acid	45.8	34.4	0.0749594	1.10716	1.62882	0.665909
7.72_274.1435m/z	HMDB0030187	(E,E)-Piperlonguminine	43.4	22.8	0.0179155	2.01661	3.31316	0.738636
4.66_298.1437m/z	HMDB0006921	(S)-3-Hydroxy-N-methylcoclaurine	47.2	39	0.154727	1.50289	17.1178	0.743182
1.62_186.0868m/z	HMDB0034912	(S)-N-(4,5-Dihydro-1-methyl-4-oxo-1H-imidazol-2-yl)alanine	43.3	25.4	0.000682202	1.64414	2.93091	0.788636
6.64_483.1534n	HMDB0031943	(Z)-N-[(4-hydroxyphenyl)methyl]ethoxycarbothioamide 4'-(tri-acetylrhamnoside)	41.1	22.4	0.26075	2.03727	72.3748	0.834091
7.92_303.2313m/z	HMDB0004680	16(R)-HETE	47.7	42.8	0.0517274	1.78452	9.06501	0.781818
5.96_341.2101m/z	HMDB0012601	17-Hydroxy-E4-neuroprostane	46.2	49.3	0.00301759	1.94529	6.19316	0.806818
5.08_726.5271n	HMDB0031133	1-O-beta-D-Glucopyranosyl-2,3-di-O-(8-hexadecenoyl)glycerol	46.6	38.2	0.337498	1.41309	140.817	0.725
1.48_157.0127m/z	HMDB0004812	2,5-Furandicarboxylic acid	49.4	57.2	0.0256169	1.24836	2.59697	0.709091
3.10_434.2037m/z	HMDB0012634	20-COOH-leukotriene E4	47.5	63.5	0.00810311	1.54948	2.36227	0.763636
6.90_341.2109m/z	HMDB0012638	20-Hydroxy-E4-neuroprostane	46.9	55.8	0.00494581	1.58834	3.91085	0.775
1.81_168.1127m/z	HMDB0029410	2-Acetyl-3-ethylpyrazine	43.9	26.4	0.454859	1.99571	2.06981	0.805682
4.18_149.0475n	METPA0409	2-Formylaminobenzaldehyde	46.6	39.6	0.000382568	1.64389	2.66184	0.804545
5.84_318.2093m/z	HMDB0000010	2-Methoxyestrone	45.1	42.9	0.00759726	1.12268	1.7892	0.734091
7.08_151.0629n	HMDB0002210	2-Phenylglycine	45.2	34.9	0.000265865	1.53772	2.24801	0.829545
7.03_137.0958m/z	HMDB0032624	2-Propylphenol	50.7	65.7	0.0744675	1.61314	1.94627	0.731818
6.68_156.1378m/z	HMDB0031195	3,5,5-Trimethyl-2-cyclohexen-1-one	42.6	22.9	0.000871836	1.28922	1.74359	0.797727
6.20_246.1459n	HMDB0000413	3-Hydroxydodecanedioic acid	42.4	27.9	0.00528607	1.65447	2.2949	0.756818
4.32_195.0529n	HMDB0006116	3-Hydroxyhippuric acid	54.6	75.4	0.00020724	2.57612	4.71371	0.85
1.17_242.0148m/z	HMDB0006512	3-Mercaptolactate-cysteine disulfide	47.5	50	0.00241047	1.77608	3.26353	0.736364
7.03_179.1422m/z	HMDB0010727	3-Oxododecanoic acid	50.5	65.8	0.0105507	1.70528	2.27439	0.727273
1.48_147.0285m/z	HMDB0013701	3-Oxoglutaric acid	47.6	46.5	0.00223732	1.75549	2.57391	0.761364
4.28_127.0754m/z	HMDB0032333	4-Hydroxy-4-methyl-5-hexenoic acid gamma lactone	47.5	44.2	0.00620265	1.45744	2.58063	0.793182
9.50_316.2036n	HMDB0006254	4-Hydroxyretinoic acid	42.9	25.8	0.027484	1.54823	6.23162	0.740909
3.26_160.0962m/z	HMDB0029230	4-Hydroxystachydrine	46.5	41.5	0.00868797	1.11008	2.2742	0.740909
1.02_159.0893n	HMDB0012175	5-Acetamidovalerate	45.2	31.5	0.000961073	2.0176	5.72637	0.7625
6.05_239.1385m/z	HMDB0035965	5beta-1,3,7(11)-Eudesmatrien-8-one	41.8	29.9	1.01844e-05	1.7601	2.25396	0.929545
5.31_437.1698m/z	HMDB0001534	5-Formiminotetrahydrofolic acid	42.3	27.5	0.00253813	1.14169	1.96487	0.793182
5.91_457.1674n	HMDB0006486	5-Methyldihydrofolic acid	42.8	24.6	0.00102424	1.18245	1.9477	0.770455
4.73_458.1219n	HMDB0030689	6''-O-Acetyldaidzin	44.1	32.1	2.33887e-05	1.54144	1.91479	0.856818
3.71_263.1021m/z	HMDB0001107	7-Methylguanosine	42.5	24.1	0.000864499	1.25869	2.83587	0.752273
1.57_204.1230m/z	HMDB0000201	Acetylcarnitine	51.6	58.6	0.00100947	2.08501	3.91907	0.829545
7.64_354.1829n	HMDB0031877	Acetylsalvipisone	40.5	26.6	0.0845248	1.05764	3.37872	0.736364
1.76_348.0709m/z	HMDB0003540	Adenosine 3'-monophosphate	49.5	55.3	0.00896482	1.27184	2.23062	0.777273
5.79_537.2354m/z	HMDB0010345	Aldosterone 18-glucuronide	41.9	25.5	0.0706537	1.09886	2.29333	0.688636
4.54_195.0752m/z	HMDB0001867	aminohippuric acid	53	73.3	0.000304101	1.05136	1.57193	0.788636
5.70_197.0803m/z	HMDB0029648	ASARYLALDEHYDE	47.9	52.2	0.0245107	1.09303	2.02227	0.709091
4.04_121.0285m/z	HMDB0029610	Ascladiol	47.4	39.6	0.0271297	1.12551	1.80511	0.747727
7.92_519.2584m/z	HMDB0030154	Austalide G	41.4	23.3	0.0471834	1.84543	4.78054	0.734091
6.46_446.0861n	HMDB0041832	Baicalin	51	63.7	0.000112286	2.2443	6.06029	0.934091
6.25_136.0883n	HMDB0031312	Benzyl ethyl ether	50.1	64.5	0.0244945	1.07232	2.83613	0.759091
7.54_302.2604n	HMDB0030482	Cardanolmonoene	43.1	21.7	0.0398592	1.60368	2.79872	0.772727
1.48_192.0266n	HMDB0000094	Citric acid	54.3	78	0.00231095	1.54509	2.29073	0.770455
7.27_649.3562m/z	HMDB0033703	Coroloside	41.6	20.1	0.147866	1.34394	5.83356	0.652273
6.12_363.2160m/z	HMDB0000063	Cortisol	44.6	33.8	0.000759166	1.32273	2.10849	0.797727
6.17_666.3975n	HMDB0035949	Cyclopassifloside VI	48.7	58.1	0.2806	2.28343	138.251	0.768182
5.82_317.1131m/z	HMDB0001016	D-4'-Phosphopantothenate	43.5	35.7	0.00105348	2.11938	12.804	0.879545
7.89_586.3581m/z	HMDB0002596	Deoxycholic acid 3-glucuronide	48.3	51.8	0.0480355	1.4281	4.00935	0.745455
7.52_449.3115n	HMDB0000631	Deoxycholic acid glycine conjugate	45.1	35.5	0.0494021	1.12516	1.95638	0.672727
7.00_176.0317n	HMDB0006355	D-Glucurono-6,3-lactone	44	26.7	0.0117849	1.68414	2.22986	0.747727
6.03_177.1269m/z	HMDB0033601	Dihydrojasmonic acid	50.8	64.2	0.122803	1.3459	4.54156	0.806818
5.27_406.1711m/z	HMDB0012214	Dihydrozeatin-O-glucoside	43.1	24	0.148571	1.04133	1.54435	0.715909
4.87_160.1336m/z	HMDB0000991	DL-2-Aminooctanoic acid	55.8	90.9	0.00272918	1.33953	1.86961	0.765909
6.34_428.2868m/z	HMDB0012936	Dynorphin B (10-13)	43.7	31.2	0.233558	1.65585	1.93596	0.802273
5.86_170.0594m/z	HMDB0030179	Edulitine	48.8	51.7	0.000235936	2.98225	5.88839	0.895455
5.01_105.0340m/z	HMDB0031735	Ethyl maltol	47.1	42.9	0.000732541	1.57608	2.69753	0.795455
6.54_465.3084n	HMDB0000138	Glycocholic Acid	52.4	77.3	0.0507711	1.43901	3.39726	0.706818
7.03_215.1061m/z	HMDB0032116	Helinorbisabone	48.1	56.5	0.0748494	1.43616	2.01265	0.730682
1.74_282.1922m/z	HMDB0031688	Hexyl glucoside	47.1	41.9	0.0235508	1.79239	2.24175	0.777273
5.01_179.0577n	HMDB0000714	Hippuric acid	57.6	93.7	0.00128291	1.80266	3.41494	0.827273
5.31_209.0683n	HMDB0000735	Hydroxyphenylacetylglycine	49.3	53.3	0.0453336	1.30668	12.9478	0.781818
3.85_270.1209n	HMDB0029428	Hypoglycin B	42.6	22.2	0.000351529	1.55807	2.05006	0.831818
5.86_245.0915m/z	HMDB0006005	Indolylacryloylglycine	50.5	59.2	0.00120384	2.77748	7.67182	0.895455
3.17_238.1069m/z	HMDB0029473	Isoeugenitin	46.8	49.7	0.0426591	2.17178	6.68133	0.753409
5.20_267.1306m/z	HMDB0028908	Isoleucyl-Hydroxyproline	46.5	39.4	0.000169951	1.69199	2.18106	0.845455
6.46_328.1755m/z	HMDB0012240	Isopentenyladenine-9-N-glucoside	41.3	20.9	8.65366e-05	1.29334	1.78071	0.85
2.93_261.0979m/z	HMDB0002091	Isovalerylglucuronide	47.9	45.8	0.087897	1.63726	1.97613	0.763636
4.94_485.2507m/z	HMDB0034339	Ixocarpalactone B	42	32.3	0.0120855	2.451	11.3847	0.829545
7.03_259.0955m/z	HMDB0035814	Lactucin	46.7	49.7	0.0938886	1.9726	2.00789	0.760227
3.52_132.1015m/z	HMDB0000557	L-Alloisoleucine	57.5	95.9	0.00155406	2.85451	3.43359	0.865909
0.95_155.0691n	HMDB0000177	L-Histidine	54.2	79.2	0.00520718	1.27323	1.94856	0.736364
4.87_235.1792m/z	HMDB0014426	Lidocaine	51.8	65.9	0.0584996	2.21315	3.24496	0.720455
3.90_254.1259n	HMDB0029443	L-Pyridosine	45	40.3	0.0368464	1.28998	2.23066	0.745455
1.07_146.0819m/z	HMDB0029426	L-trans-5-Hydroxy-2-piperidinecarboxylic acid	46.9	62.2	7.05985e-05	2.01523	3.12274	0.870455
4.77_442.3320m/z	HMDB0011144	LysoPA(18:0e/0:0)	42.4	23.4	8.48429e-06	2.90292	6.04137	0.867045
2.04_248.1489m/z	HMDB0028953	Lysyl-Histidine	44.6	32.6	0.0496534	2.04966	3.63934	0.797727
6.98_385.2381m/z	HMDB0014495	Megestrol acetate	48.1	51.4	0.0102204	1.88248	7.08511	0.754545
1.15_160.1330m/z	HMDB0015654	METHACHOLINE	48	45.5	0.0100179	1.51717	2.25772	0.75
3.24_173.1644m/z	HMDB0030326	Methylisopelletierine	47.5	44.2	0.0767209	2.1238	4.03127	0.7375
7.89_456.2029m/z	HMDB0030620	Morusinol	45.8	41.6	0.0624322	1.62227	2.82396	0.75
1.62_213.0872m/z	HMDB0060602	N-acetyl-5-aminosalicylic acid	47.1	43.5	0.00671681	2.86025	7.63445	0.777273
2.13_351.1138n	HMDB0000794	N-Acetyl-9-O-acetylneuraminic acid	45.4	47.6	0.00514858	1.27348	1.80812	0.734091
3.10_175.1064m/z	HMDB0003357	N-Acetylornithine	43.2	32	0.109444	1.42484	1.66532	0.765909
5.06_251.0790n	HMDB0059747	N-Feruloylglycine	46.1	38.5	0.00690174	2.04988	5.7318	0.747727
1.00_118.0865m/z	HMDB0002141	N-Methyl-a-aminoisobutyric acid	43.7	23.9	0.021715	1.27114	2.12011	0.747727
8.35_740.4754m/z	HMDB0001094	Octaprenyl diphosphate	41.7	24.2	0.0604571	2.30716	2.96084	0.789773
5.31_134.0598m/z	HMDB0062549	Oxindole	52.8	75.3	0.00110098	1.32615	2.07551	0.775
10.39_718.5310m/z	HMDB0008834	PE(14:0/20:1(11Z))	41.1	26.1	0.0791751	2.09906	3.94062	0.811364
10.49_630.4793m/z	HMDB0008850	PE(14:0/P-16:0)	44.6	43.4	0.0839097	2.2651	3.60165	0.831818
10.44_674.5047m/z	HMDB0008852	PE(14:0/P-18:1(11Z))	40.7	25.2	0.0740508	2.83618	3.91956	0.826136
8.79_709.4603n	HMDB0008871	PE(14:1(9Z)/20:4(5Z,8Z,11Z,14Z))	43.2	34.8	0.0835835	2.53957	3.04405	0.784091
6.61_430.1866n	HMDB0032622	Phenethyl rutinoside	42.8	25.1	0.00211933	1.16627	1.82474	0.747727
5.91_293.1465m/z	HMDB0011687	Phenylbutyrylglutamine	47.8	56.4	0.0104675	1.06462	1.53109	0.747727
5.20_511.2721m/z	HMDB0033976	Physapubenolide	45	38.9	1.28938e-05	2.29835	3.7578	0.884091
4.91_219.1123m/z	HMDB0014932	Primidone	46.1	35.2	0.000250504	1.31568	1.75105	0.790909
1.12_143.0947n	HMDB0004827	Proline betaine	47	36.5	0.00517535	1.36836	1.76108	0.761364
7.08_411.1874m/z	HMDB0000851	Pyridinoline	40.3	21.6	0.0407299	1.37026	1.85497	0.707955
4.04_195.0525n	HMDB0000840	Salicyluric acid	51.4	72.4	0.0211998	1.19941	2.02111	0.731818
4.06_197.0903m/z	HMDB0029062	Threoninyl-Hydroxyproline	46.3	48.3	0.0436203	2.33537	10.9866	0.845455
4.73_306.1367m/z	HMDB0029085	Tryptophyl-Histidine	43.7	34.9	0.019137	1.09551	1.61459	0.720455
5.93_247.1071m/z	HMDB0029115	Tyrosyl-Threonine	49.3	57.2	0.0025307	2.62343	7.0265	0.877273
3.22_234.1694m/z	HMDB0000888	Undecanedioic acid	46	38.4	0.00415766	1.17704	6.77958	0.795455
3.55_199.1442m/z	HMDB0029140	Valyl-Valine	50.5	59.7	0.00197783	1.28267	1.96616	0.775
6.08_207.1027m/z	HMDB0035071	Verimol I	42.6	30.8	0.00485875	1.10871	1.69166	0.727273
5.77_339.1942m/z	HMDB0034691	Yucalexin B9	48.2	50.7	0.000985785	2.02223	5.23314	0.822727
